# Supplementary material for: Adsorption of Hydrolysed Polyacrylamide onto Calcium Carbonate
Source: Polymers (Basel). 2022 Jan 20;14(3):405. doi: 10.3390/polym14030405 (PMC8838080; doi:10.3390/polym14030405)
Supplement: Supplementary file 1 [file polymers-14-00405-s001.zip]

Archive with 1 entries (1 files):
- polymers-1534195-SI.pdf
